# Supplementary material for: Loss of Pcgf5 Affects Global H2A Monoubiquitination but Not the Function of Hematopoietic Stem and Progenitor Cells
Source: PLoS One. 2016 May 2;11(5):e0154561. doi: 10.1371/journal.pone.0154561 (PMC4852895; doi:10.1371/journal.pone.0154561)
Supplement: S1 Table — (XLSX) [file pone.0154561.s001.xlsx]

## Sheet: Sheet1
Supplemental table 1. Target Genes of Pcgf5, Pcgf1 and H2AK119ub1 in MEL cells identified by ChIP-Seq
441 common target genes of Pcgf5 and Pcgf1 with H2AK119ub1 modification							53 Pcgf5 target genes with H2AK119ub1 modification, but not bound by Pcgf1
	Gene symbol	3xFlag-Pcgf5 /Input (log2)	3xFlag-Pcgf1 /Input (log2)	H2AK119ub1 /Input (log2)				Gene symbol	3xFlag-Pcgf5 /Input (log2)	H2AK119ub1 /Input (log2)
1	Ablim1	1.28474	1.34389	1.8995			1	Apba2	1.38062	1.16633
2	Acap2	1.05596	2.73995	1.13394			2	Ar	1.35628	1.05649
3	Ache	2.01667	3.16507	1.04603			3	Ascl2	1.29976	1.53476
4	Adcy6	1.255	2.61053	1.79053			4	Bhlhe41	1.17579	1.16318
5	Aff1	1.46954	3.51213	1.24945			5	Cda	1.27837	1.33503
6	Ago1	1.22491	1.52007	1.17579			6	Crb2	1.4819	1.13685
7	Agpat1	1.07325	2.0112	1.26323			7	Dlk1	1.55891	1.30931
8	Agrn	1.00318	2.83103	2.66445			8	Dner	1.26756	1.14412
9	Ak8	1.06657	1.71777	1.45255			9	Dpysl3	1.24093	1.07831
10	Alkbh5	1.06237	2.84575	1.35638			10	Epo	1.15705	1.09295
11	Amd1	1.26612	3.3308	1.25096			11	G530011O06Rik	1.46733	1.63567
12	Amd2	1.26612	3.3308	1.25096			12	Gm11236	1.3578	1.44982
13	Ankrd33b	1.21439	3.5596	1.6135			13	Gm11237	1.3578	1.07258
14	Ankrd63	1.08089	3.12477	2.6683			14	Gm1140	1.35654	1.2113
15	Anp32b	1.0804	3.48765	1.1018			15	Gm14692	1.35654	1.56976
16	Apoo	1.3279	1.95638	2.17094			16	Gm15133	1.3578	2.09029
17	Apoo-ps	1.26364	1.93294	2.12199			17	Gm1604b	1.20479	1.30919
18	Appl2	1.49117	1.99276	2.46742			18	Helt	1.40701	1.13722
19	Arhgap21	1.57423	4.08391	2.02378			19	Hhex	1.4088	1.01727
20	Arhgef12	1.22338	3.33002	1.50321			20	Hspb1	1.67279	1.62423
21	Arid1a	2.15237	3.67288	2.51911			21	Idi2	1.09328	1.33503
22	Arid1b	1.43098	4.43147	1.8039			22	Il3ra	1.07453	1.20426
23	Arid2	1.63567	4.42137	1.18932			23	Ipw	1.48218	1.56854
24	Art4	1.58121	1.44865	1.20433			24	Kcna6	1.50321	1.10032
25	Asic4	1.41554	3.45119	2.69012			25	Lhx1	1.24945	1.09103
26	Ate1	1.15233	1.92319	1.02376			26	Lhx1os	1.1823	1.62381
27	Atp2b1	1.13722	3.83995	1.98708			27	LOC100862015	1.3578	1.36603
28	Atp8b2	1.22336	2.33188	1.67122			28	LOC101055863	1.3578	1.22653
29	Atxn1	1.13685	4.28566	1.89074			29	LOC102636514	1.67279	1.24034
30	B3glct	1.00289	2.47427	1.22981			30	Mir6538	1.41409	1.2076
31	B3gnt2	1.12061	3.18156	1.86921			31	Mir6988	1.55085	1.83728
32	B4galnt1	1.12862	3.49546	1.77135			32	Mybpc3	1.96398	1.19807
33	Bad	1.09469	2.016	1.22249			33	Nhlrc4	2.2632	1.27711
34	Bahd1	1.11486	3.44344	1.78087			34	Nkd1	1.34092	1.06907
35	Banp	1.02658	2.40168	1.1864			35	Nxph1	1.52102	1.33207
36	Baz2a	1.0597	2.49166	1.08716			36	Ophn1	1.69736	1.32296
37	BB287469	1.70011	1.03198	1.52615			37	Pappa	1.14613	1.44982
38	Bcl2	1.23774	3.41193	1.87189			38	Pirb	2.67866	1.13789
39	Bcl2l11	1.03795	3.69177	2.23239			39	Podn	1.83595	1.18562
40	Bcor	1.56854	4.35159	2.43727			40	Prkcdbp	1.41296	1.46534
41	Brd2	1.41967	4.30959	1.64433			41	Psme1	1.00544	1.57423
42	Brd3	1.14721	3.24501	1.35639			42	Pvrl4	1.37244	1.25374
43	C030037D09Rik	1.08834	3.68405	1.41296			43	Rpp25	2.17837	1.36463
44	C030039L03Rik	1.21432	2.34661	1.52628			44	Scgb1b29	1.3578	1.35035
45	C330006A16Rik	1.01101	2.63613	1.49383			45	Slc4a1	2.92148	1.65754
46	C630043F03Rik	1.33207	3.96554	1.55139			46	Snord116	2.94781	1.41967
47	Calm1	1.16318	3.88041	1.81425			47	Snord116l1	2.94781	1.14728
48	Capn1	1.10116	1.40092	1.31331			48	Snord116l2	2.94781	1.18913
49	Cbfa2t3	1.73277	2.05804	1.83438			49	Sytl3	1.76075	1.43098
50	Cbs	1.0386	1.19066	1.10941			50	Tmem86b	1.65504	1.40762
51	Cbx4	1.11488	3.45245	1.61115			51	Trim12a	1.3578	1.78386
52	Ccdc63	1.14878	1.52461	1.73971			52	Tspo2	1.37651	1.10864
53	Ccm2	1.00469	1.87274	1.08145			53	4931431F19Rik	1.11532	1.16318
54	Ccno	1.02904	1.44697	1.10486
55	Ccrl2	1.10741	2.19203	1.51989
56	Cd164	1.12202	3.04132	1.26322
57	Cd24a	1.22873	3.7515	1.45198
58	Cdc42ep1	1.38666	2.9834	2.81764
59	Cdc42ep4	1.10821	2.833	1.59171
60	Cebpb	1.25441	3.61693	2.17579
61	Celsr3	1.17071	1.75578	1.66377
62	Cenph	1.53311	1.32634	1.10941
63	Cep55	1.00586	1.8836	1.1449
64	Cited2	1.27711	3.96202	1.57872
65	Clcf1	1.29451	2.98759	1.92427
66	Clcn4-2	1.07596	2.82846	1.4674
67	Clic1	1.22814	2.19121	1.4819
68	Clip2	1.02172	2.06166	1.68497
69	Cmip	1.10187	3.04339	1.77136
70	Cnot6l	1.24195	3.8239	1.65183
71	Cnot8	1.2023	2.7165	1.67835
72	Cntfr	1.06219	1.4619	2.03448
73	Cpeb2	1.32296	4.59643	1.86496
74	Cpsf6	1.00318	3.31035	1.2251
75	Cpt1a	1.36901	3.44621	1.95864
76	Crocc	1.15556	1.63122	1.92082
77	Csk	1.04083	2.6306	1.13399
78	Ctbp2	1.78386	4.7617	2.35637
79	Ctcf	1.10116	2.83979	1.33795
80	Cul4a	1.09905	2.70463	1.01531
81	Cuta	1.0217	1.71103	1.16878
82	Cux1	1.10864	4.11074	1.73781
83	Cyb5b	1.41201	1.58983	1.13395
84	D130020L05Rik	1.10821	2.57963	1.01533
85	D1Ertd622e	1.41801	3.82336	1.538
86	Dcaf5	1.06816	3.3306	1.64583
87	Ddost	1.39314	1.82314	1.03948
88	Ddx3x	1.0967	2.76441	1.16366
89	Depdc1b	1.19387	2.20186	1.69078
90	Dleu2	1.12784	3.43218	1.22249
91	Dlx1	1.24034	3.4396	1.27292
92	Dmwd	1.72724	3.0466	2.73885
93	Dnajb14	1.02741	2.70372	1.16694
94	Dnmt3a	1.29587	3.56992	2.77699
95	Dock9	1.03701	2.65089	1.49654
96	Dtnbp1	1.09216	2.29988	1.04322
97	Dus3l	1.47035	1.95204	1.1864
98	E130215H24Rik	1.0263	2.89703	1.79595
99	Eaf1	1.17623	2.67377	1.07877
100	Ece1	1.03926	2.28417	1.7094
101	Eef2k	1.31388	2.84708	1.76299
102	Egr3	1.40612	3.2829	2.05296
103	Elf2	1.40762	3.96853	1.27146
104	Erf	1.25827	3.2997	1.98315
105	Espn	1.13151	2.61689	1.86953
106	Etv5	1.01667	3.6207	1.38775
107	F2r	1.11479	3.04564	1.23674
108	Fam134a	1.01236	2.85431	1.25135
109	Fbxo11	1.85732	3.50419	1.48678
110	Fchsd2	1.02172	2.42056	1.4674
111	Fhdc1	1.21275	3.65712	2.31436
112	Fli1	1.45874	3.01831	1.86161
113	Flt3l	1.34286	1.87212	1.23674
114	Fnbp1	1.07422	2.3799	1.66122
115	Foxo3	1.16318	4.13813	2.53927
116	Frmd4a	1.16471	2.40237	1.16878
117	Ftl1	1.0036	2.60234	1.68497
118	Fzd5	1.28474	3.70592	1.71574
119	Fzd7	1.32394	3.7559	1.82584
120	Gabpb1	1.18913	3.09388	1.52633
121	Gadd45g	1.14728	4.31276	1.71185
122	Gapdh	1.10116	2.37865	1.61071
123	Gdf15	1.11486	1.51654	1.09693
124	Gga1	1.0521	1.82116	1.2251
125	Git2	1.22446	3.11721	1.62872
126	Gm13283	1.10504	2.4068	1.79999
127	Gm13375	1.2113	4.03055	2.1018
128	Gm15085	1.28551	1.22514	1.61982
129	Gm7854	1.30919	4.49404	1.89784
130	Gnas	1.34229	3.43072	1.59171
131	Gpr137	1.15437	2.05163	1.48185
132	Gpr146	1.02907	2.87729	1.69843
133	Grb2	1.01701	2.87993	1.08989
134	Grsf1	1.10579	2.74138	1.72554
135	Gse1	1.83728	4.09273	2.86436
136	H2afy3	1.07175	1.40618	1.23237
137	H2afz	1.02693	3.1797	1.13395
138	H3f3a	1.26687	3.50517	1.04603
139	Hes1	1.56976	3.99908	2.02574
140	Hexim1	1.21918	2.98436	1.34045
141	Hipk2	1.02167	3.4389	1.03439
142	Hist1h1a	1.29843	2.56275	1.42341
143	Hist1h2ao	1.18562	3.89709	1.94402
144	Hist1h2ap	1.18562	2.31213	2.94402
145	Hist1h3a	1.16471	3.05614	1.51067
146	Hist1h4n	1.94787	3.39458	1.61948
147	Hmga1	1.44982	3.97346	1.83174
148	Hmga1-rs1	1.44982	4.03803	1.884
149	Hnrnpk	1.47738	3.5192	1.66672
150	Hnrnpll	1.20945	3.475	1.33985
151	Hoxc10	1.09572	2.447	1.12841
152	Ier2	1.22588	3.30204	1.08886
153	Ifngr2	1.54486	2.61691	1.78087
154	Igf1r	2.09029	4.67122	2.28593
155	Inafm1	1.19456	2.40237	1.24528
156	Ints6	1.55461	3.23476	1.12501
157	Iqce	1.18886	2.33426	1.38875
158	Irf2bp2	1.36603	4.05163	1.89398
159	Irgq	1.49867	2.65481	1.99683
160	Irs2	1.18913	4.34034	2.09695
161	Itpk1	1.31388	2.51186	2.1113
162	Jade1	1.18172	3.33529	2.09695
163	Jade2	1.71614	3.32146	1.5543
164	Josd1	1.12726	3.01468	1.21548
165	Junb	1.2076	3.82617	1.70866
166	Jund	1.00694	3.42473	1.09328
167	Kazald1	1.04083	3.42102	1.71889
168	Kcne3	1.10254	2.15598	1.49383
169	Kdm5b	1.00586	3.28829	1.7893
170	Keap1	1.0017	2.69266	1.47601
171	Kifc1	1.25619	1.13764	1.35639
172	Klf1	1.21223	2.46666	1.4907
173	Klf10	1.61734	3.6576	1.8109
174	Klf13	1.36463	4.08501	1.4243
175	Klf16	1.01179	2.76828	2.08073
176	Klhl17	1.17252	3.02824	1.48678
177	Klhl22	1.14724	2.897	1.59733
178	Kmt2a	1.65675	3.49866	2.00544
179	Kmt2c	1.33871	3.78913	1.04181
180	Kmt2e	1.18957	3.22463	1.02701
181	L3mbtl3	1.15437	3.45764	1.06684
182	Lemd3	1.05129	3.17374	1.70573
183	Lgr5	1.7302	1.70647	3.72424
184	Lincpint	1.02169	3.11748	1.43234
185	Lmnb1	1.02167	3.57858	1.33868
186	Lpcat4	1.44523	2.6306	1.37651
187	Lphn1	1.22814	3.19424	1.87901
188	Lrrc59	1.01183	3.20825	1.14613
189	Lrrc8d	1.12392	3.60131	1.69338
190	Ltk	1.50718	2.83703	1.25096
191	Lyl1	1.4866	2.22806	2.41478
192	Maml3	1.09295	3.88279	1.20825
193	Man1a2	1.01664	3.32669	1.00101
194	Man2a1	1.10367	3.39854	1.68609
195	Mapk14	1.00235	3.47257	1.63547
196	Marcksl1	1.0217	2.75065	2.28929
197	Mars2	1.02173	2.65986	1.42846
198	Maz	1.33299	3.32475	2.00647
199	Mb21d1	1.2423	3.03408	1.71309
200	Mbnl1	1.11085	2.44183	1.54274
201	Mbp	1.06596	2.36152	1.35637
202	Med13l	1.25374	3.93712	1.89695
203	Mesdc1	1.12862	3.70813	1.94131
204	Mettl6	1.18217	2.71336	1.04322
205	Mex3b	1.10032	4.2539	2.1113
206	Mfsd11	1.24034	3.02591	1.07347
207	Mfsd2b	1.09972	1.74332	1.56933
208	Micall2	1.32127	1.93611	2.04183
209	Mid1ip1	1.12944	3.02111	1.28681
210	Mief2	1.01101	2.46605	1.21193
211	Mir5135	1.10947	3.03055	2.18353
212	Mir5620	1.04561	2.80056	1.67001
213	Mir6236	2.13072	1.97277	1.0709
214	Mir7687	1.43229	3.60971	2.70919
215	Mir7b	1.31652	1.19816	1.4088
216	Mir8105	1.0804	2.49011	1.37423
217	Mllt3	1.15437	3.36854	1.57355
218	Mnt	1.18519	3.18041	1.52635
219	Mpzl2	1.61739	1.75065	1.73781
220	Mrpl12	1.05596	1.74247	1.32656
221	Msi2	1.26538	3.53805	1.35634
222	Mvb12b	1.00469	2.24154	1.31687
223	Myb	1.01701	3.54073	1.35635
224	Myc	1.80557	3.68026	1.4907
225	Myh10	1.24872	2.99255	1.6783
226	Mylip	1.07636	3.47565	1.1611
227	Naf1	1.77514	2.36759	1.19591
228	Nckap1	1.62381	3.90077	1.21016
229	Ncor2	1.21172	2.89095	1.94127
230	Ndst2	1.3176	2.20411	1.49383
231	Nfat5	1.20679	2.64699	1.14294
232	Nfatc4	1.00318	2.0897	2.07695
233	Nfe2l2	1.23416	3.41933	1.01929
234	Nfia	1.0804	3.51	2.11638
235	Noc2l	1.09469	3.01229	1.4243
236	Nol4l	1.33503	3.98254	2.67824
237	Nop56	1.05345	1.83741	1.05052
238	Npas4	2.69981	2.9132	2.09328
239	Nr2f1	1.16219	3.81665	1.11127
240	Nr2f6	1.04086	2.45072	1.40216
241	Nt5c2	1.20121	2.4271	1.7234
242	Oaf	1.44762	2.85646	1.39239
243	Orai3	1.04937	2.1795	1.35633
244	Ott	1.28551	1.22514	1.61982
245	Oxsr1	1.14228	2.42674	1.28681
246	Pabpc4	1.01392	1.62452	1.13395
247	Paip1	1.14724	3.73197	1.57459
248	Paqr7	1.10312	2.41966	1.60252
249	Parl	1.12511	1.38753	1.1128
250	Pawr	1.12784	3.3665	1.35637
251	Pax6	1.54486	3.59049	1.86538
252	Pbx2	1.0521	2.48761	1.50996
253	Pbx3	1.18519	3.12717	1.62872
254	Pcid2	1.10415	2.66322	1.05052
255	Pde3b	1.02693	3.78904	1.73189
256	Pde4a	1.15808	3.02512	1.7279
257	Pfn1	1.33417	3.57823	1.05677
258	Pgls	1.39284	2.47773	1.16756
259	Pgpep1	1.14908	1.96799	1.76727
260	Phf12	1.00694	2.82693	1.06084
261	Phf13	1.42027	3.72256	2.80886
262	Phf21a	1.25374	3.3375	1.10483
263	Pim3	1.03857	3.39882	1.8742
264	Pip4k2a	1.20381	3.08571	1.25324
265	Pkd1l2	1.6218	1.72075	2.22311
266	Plec	1.06907	2.45489	2.21963
267	Plekhh3	1.5423	3.06291	2.83444
268	Plxnc1	1.33503	3.92026	2.50201
269	Pnpla7	1.14721	2.04873	1.52622
270	Poldip3	1.19217	2.81693	1.46496
271	Pou4f1	1.12433	3.52512	1.19718
272	Ppargc1b	1.37471	3.1618	1.27838
273	Ppp1r3f	1.04219	2.16233	1.11821
274	Ppp1r3fos	1.00792	2.38732	1.24472
275	Prkab1	1.26612	2.91223	1.37423
276	Psat1	1.3187	2.65327	1.6194
277	Psma7	1.31516	2.64517	1.45255
278	Psmb3	1.00694	2.62378	1.45304
279	Ptch1	1.62423	4.14298	2.08989
280	Ptma	1.60672	3.82239	1.76299
281	Ptprs	1.43679	2.5981	2.56827
282	Ptpru	1.12202	3.77235	2.16368
283	Pxk	1.28474	2.34245	1.19132
284	Rai1	1.55783	3.38159	1.53322
285	Ranbp1	1.13789	2.58399	1.24086
286	Rap1b	1.00586	2.95641	1.48197
287	Rarg	1.06541	3.49911	2.30188
288	Rasa3	1.50718	2.71314	1.03439
289	Rasal1	1.26812	2.0922	2.22146
290	Rbbp4	1.07418	2.35605	1.22861
291	Rcor1	1.36136	3.61694	1.80805
292	Rdm1	1.17368	2.27903	1.11542
293	Reep5	1.17848	2.47254	1.19811
294	Rhob	1.10921	3.72443	2.13395
295	Rhoq	1.03587	2.98794	1.80697
296	Rmi1	1.55461	3.46031	1.71251
297	Rnasek	1.03587	2.48416	1.16371
298	Rnaset2b	1.15931	1.96708	2.52631
299	Rnpepl1	1.03986	3.03838	2.17451
300	Rnu12	1.13908	2.81704	1.30902
301	Rogdi	1.16379	1.8096	1.76379
302	Rpl29	1.10504	1.09342	1.10486
303	Rpl31	1.06596	1.99719	1.11532
304	Rsrp1	1.02658	3.4922	1.29557
305	Rtbdn	1.63511	2.35474	2.18237
306	Runx1	1.10415	1.51283	1.05551
307	Rxrb	1.18131	2.31333	1.81425
308	S1pr1	2.16447	2.69025	2.27387
309	Samd11	1.61238	2.60312	1.94135
310	Sap30	1.06596	2.85395	1.15472
311	Schip1	1.08089	3.70797	1.97449
312	Scrib	1.13371	1.80958	1.29748
313	Scrt1	2.30096	3.28404	2.29424
314	Senp6	1.30551	3.51968	1.60568
315	Serf2	1.18528	2.78533	1.22858
316	Setd1a	1.02172	2.19952	1.2595
317	Setd1b	1.12862	2.9303	1.51989
318	Sgms1	1.09755	3.33529	2.26713
319	Sgsh	1.43063	1.84986	2.80541
320	Shb	1.37785	3.59174	2.18526
321	Shox2	1.11482	3.67633	1.16371
322	Siah2	1.03536	3.58011	1.6734
323	Six2	1.18528	3.1055	1.65589
324	Six5	1.03795	3.19	1.75373
325	Ski	1.30312	3.65431	2.52631
326	Skil	1.45756	3.59293	1.67824
327	Slc14a1	1.18807	1.88759	1.24472
328	Slc16a13	1.17185	1.83813	1.7463
329	Slc16a6	1.04595	3.34245	1.47665
330	Slc26a11	1.41201	1.82285	2.76935
331	Slc35b2	1.2206	2.03605	1.25168
332	Slc38a7	1.24723	1.15951	1.90477
333	Slc39a7	1.27532	2.36417	1.77578
334	Slc48a1	1.15547	2.74305	1.05198
335	Smad7	1.22653	4.29322	1.83595
336	Smarcc2	1.00095	2.48162	1.25324
337	Smarcd2	1.18853	2.42295	1.28137
338	Smek1	1.12163	2.45432	1.14385
339	Sms	1.09062	2.76732	1.45941
340	Snca	1.21432	1.75187	1.02572
341	Snora16a	1.07175	1.90388	1.55665
342	Snord110	1.41972	1.84658	1.28923
343	Socs2	1.05736	3.78533	1.97881
344	Spred1	1.06907	3.853	1.67824
345	Spred2	1.10116	3.36288	1.43883
346	Sptbn4	1.52701	1.95121	1.72452
347	Srsf1	1.3187	3.15493	1.17265
348	Ss18l1	1.31516	2.64517	1.46924
349	Ssbp4	1.12093	2.90716	1.73781
350	St3gal4	1.10696	2.3578	1.6194
351	Stk40	1.55125	2.56802	1.65378
352	Stt3b	1.05999	3.35017	1.06084
353	Stx2	1.1434	2.00687	1.28137
354	Tal1	1.72676	3.69839	1.65589
355	Tfap4	1.69981	3.09385	1.45609
356	Tfe3	1.13722	2.0452	1.78928
357	Tfeb	1.02785	2.61383	1.66572
358	Tfr2	1.53629	1.72708	2.01008
359	Tgif1	1.60491	3.34281	1.64759
360	Tgif2	1.16633	2.83507	2.06687
361	Them6	1.10696	2.82876	1.14294
362	Tiparp	1.07258	4.06995	1.30084
363	Tle1	1.20426	3.96942	1.61942
364	Tmem14c	1.35876	2.02886	1.14986
365	Tmem206	1.03587	1.99674	1.61071
366	Tmem88	1.03689	1.32145	1.35634
367	Tnk2	1.03323	3.16439	1.83941
368	Tnpo2	1.47966	2.38773	1.45587
369	Tnrc6c	1.13789	4.29117	2.25098
370	Trim16	1.03795	2.24741	1.22249
371	Trim8	1.53476	3.98356	1.44653
372	Trmt2a	1.04771	2.57843	1.26889
373	Trp53	1.32273	2.45432	1.13395
374	Tsc22d2	1.30931	4.11314	1.36811
375	Tsc22d3	1.03239	3.47515	1.22043
376	Tsc22d4	1.12862	2.79011	1.42194
377	Tshz1	1.14412	4.28571	2.03756
378	Tspan32	1.98273	1.73663	1.48613
379	Ttyh2	1.08089	2.80176	1.57872
380	Tyro3	1.21721	2.65619	1.46429
381	Ubald1	1.14345	3.12084	1.63475
382	Ubr3	1.08679	2.76203	1.30186
383	Ubr5	1.07829	2.54374	1.2043
384	Ubtf	1.46534	4.37476	1.97784
385	Unkl	1.11487	2.27834	1.08571
386	Usf2	1.01667	2.42732	1.41521
387	Usp49	1.06541	1.82974	1.13399
388	Usp7	1.05933	3.45072	1.94128
389	Vars	1.47356	2.67118	1.69349
390	Vdac1	1.24341	3.05618	1.73189
391	Vegfa	1.16794	3.62788	1.83443
392	Vezf1	1.15669	2.7521	1.60252
393	Vgf	1.03418	2.53689	2.74575
394	Vim	1.5623	3.24422	1.70783
395	Vstm2l	2.10696	2.34245	1.23674
396	Wdr26	1.02785	2.7571	1.35638
397	Wipf2	1.29699	1.96432	1.08989
398	Wnt5b	1.23866	1.23103	2.14222
399	Wrap53	1.01701	2.10651	1.42941
400	Xkr7	1.09062	1.22459	1.42284
401	Xylt1	1.00908	2.9909	1.65589
402	Yipf6	1.13271	2.66042	1.49397
403	Ywhaz	1.41597	3.41138	1.39484
404	Yy1	1.21437	3.42915	1.69345
405	Zadh2	1.10367	3.70903	1.67828
406	Zbtb25	1.19807	3.85461	1.61942
407	Zbtb7a	1.07831	3.82997	1.32467
408	Zbtb8os	1.15746	2.35094	1.17837
409	Zc3hav1	1.00065	3.45343	1.87319
410	Zdhhc17	1.0804	3.31481	1.53192
411	Zdhhc2	1.18041	2.71288	1.05383
412	Zeb2	1.24034	3.91624	1.5787
413	Zfand5	1.03587	3.58868	1.26992
414	Zfp36l1	1.17937	3.80608	1.49383
415	Zfp36l2	1.35035	4.844	2.37946
416	Zfp609	1.04219	2.59737	1.37744
417	Zfp703	1.09103	3.8696	1.35636
418	Zfp768	1.07178	1.66198	1.1026
419	Zfp821	1.27487	2.69978	1.4907
420	Zfpm1	1.41438	2.94594	2.15472
421	Zic5	1.32127	3.27391	1.21889
422	Zmiz1	1.65754	4.76263	2.09328
423	Zmym3	1.14737	1.92154	1.03435
424	Zmynd11	1.62423	3.68962	1.29493
425	Znrf1	1.02741	2.47702	1.32354
426	2016-09-08	1.15728	2.80958	1.40701
427	0610010K14Rik	1.03587	2.87257	1.84617
428	2410004B18Rik	1.11486	2.37108	2.03695
429	2610005L07Rik	2.10195	2.2767	1.26331
430	2700046G09Rik	1.29381	3.46667	1.87095
431	4930426L09Rik	1.26687	2.97006	1.23237
432	4930581F22Rik	1.00318	2.3308	1.58227
433	4931440J10Rik	1.4601	3.21733	1.25096
434	4931440P22Rik	1.05649	3.89606	1.10992
435	5430405H02Rik	1.02842	3.21646	1.89242
436	5730420D15Rik	1.01727	3.87263	1.35631
437	5830417I10Rik	1.59288	1.75291	1.06697
438	6530402F18Rik	1.08977	3.73353	1.99646
439	9530052E02Rik	1.16633	4.20794	2.32724
440	9630033F20Rik	1.26687	1.27088	2.1864
441	A530013C23Rik	1.17848	3.44784	2.04563
